# Supplementary material for: A 3D Surface Plot for the Effective Visualization of Specific Serum Antibody Binding Properties
Source: Antibodies (Basel). 2025 Aug 13;14(3):68. doi: 10.3390/antib14030068 (PMC12372043; doi:10.3390/antib14030068)
Supplement: Supplementary file 1 [file antibodies-14-00068-s001.zip]

Archive with 2 entries (2 files):
- Ab3cd_data-rev1.xlsx
- persp_3D_play_fin_v1.nb.html
