# Supplementary material for: A 3D Surface Plot for the Effective Visualization of Specific Serum Antibody Binding Properties
Source: Antibodies (Basel). 2025 Aug 13;14(3):68. doi: 10.3390/antib14030068 (PMC12372043; doi:10.3390/antib14030068)
Supplement: Supplementary file 1 [file antibodies-14-00068-s001.zip › Ab3cd_data-rev1.xlsx]

## Sheet: Fig5
ag	ab	id	parameter	value
RBD	IgM	negative	log10[Ab]bi	-9.30895
RBD	IgM	negative	ν	0.260222
RBD	IgM	negative	log10[Ag]°	-5.14794
RBD	IgA	negative	log10[Ab]bi	-10.0892
RBD	IgA	negative	ν	0.184645
RBD	IgA	negative	log10[Ag]°	-5.10212
RBD	IgG	negative	log10[Ab]bi	-8.52934
RBD	IgG	negative	ν	0.203361
RBD	IgG	negative	log10[Ag]°	-5.28273
RBD	IgM	positive	log10[Ab]bi	-6.78875
RBD	IgM	positive	ν	0.432161
RBD	IgM	positive	log10[Ag]°	-5.05687
RBD	IgA	positive	log10[Ab]bi	-7.95755
RBD	IgA	positive	ν	0.42498
RBD	IgA	positive	log10[Ag]°	-4.91505
RBD	IgG	positive	log10[Ab]bi	-6.29708
RBD	IgG	positive	ν	0.431932
RBD	IgG	positive	log10[Ag]°	-5.13836

## Sheet: Fig4
ag	ab	id	parameter	value
RBD	IgG	PS604	log10[Ab]bi	-6.09312
RBD	IgG	PS604	ν	0.490218
RBD	IgG	PS604	log10[Ag]°	-4.96042
RBD	IgG	PS609	log10[Ab]bi	-8.80959
RBD	IgG	PS609	ν	0.251911
RBD	IgG	PS609	log10[Ag]°	-5.77504
